# Supplementary material for: A deep learning feature importance test framework for integrating informative high-dimensional biomarkers to improve disease outcome prediction
Source: Brief Bioinform. 2025 Jan 16;26(1):bbae709. doi: 10.1093/bib/bbae709 (PMC11735761; doi:10.1093/bib/bbae709)
Supplement: Appendix_bbae709 [file appendix_bbae709.zip]

Archive with 1 entries (1 files):
- Appendix_bbae709.csv
