# Supplementary material for: A deep learning feature importance test framework for integrating informative high-dimensional biomarkers to improve disease outcome prediction
Source: Brief Bioinform. 2025 Jan 16;26(1):bbae709. doi: 10.1093/bib/bbae709 (PMC11735761; doi:10.1093/bib/bbae709)
Supplement: Appendix_bbae709 [file appendix_bbae709.zip › Appendix_bbae709.csv]

Feature	IMP_Score_DNN	PValue_DNN	IMP_Score_RF	PValue_RF
batch	-0.02635	0.50959	0.02563	0.27772
sex	-1.72296	0.85793	-0.03618	0.88447
ssbs2	4.49954	0.03924	-0.04073	0.65286
bottle	3.80031	0.10239	0.18142	0.14269
brush	0.3177	0.36869	-0.01519	0.69843
fluoride	8.53295	0.00669	-0.10289	0.87362
dental	3.86765	0.08966	0.16213	0.06304
age	8.79165	0.00882	1.43901	0.03263
race	1.71821	0.25581	0.05226	0.19559
DNA..Corynebacterium.matruchotii	-0.34346	0.8192	0.11571	0.25003
DNA..Homo.sapiens	0.07817	0.47952	0.18179	0.25537
DNA..Actinomyces.naeslundii	0.94873	0.20229	0.54376	0.14865
DNA..Actinomyces.massiliensis	4.78096	0.03578	0.141	0.3803
DNA..Tannerella.sp..oral.taxon.HOT.286	-1.27649	0.96333	-0.33318	0.66452
DNA..Actinomyces.dentalis	0.74744	0.26124	0.22808	0.14106
DNA..Pseudopropionibacterium.propionicum	2.20653	0.03858	-0.08943	0.75451
DNA..Lautropia.mirabilis	1.53503	0.12622	0.03402	0.3964
DNA..Actinomyces.johnsonii	1.02917	0.18067	0.2561	0.30964
DNA..Capnocytophaga.granulosa	0.56476	0.45553	-0.08888	0.59815
DNA..Actinomyces.viscosus	-1.14949	0.96088	-0.23196	0.94516
DNA..Cardiobacterium.hominis	1.05451	0.14403	0.07267	0.30597
DNA..Actinomyces.sp..oral.taxon.175	-0.18071	0.56984	0.02661	0.45706
DNA..Prevotella.sp..oral.taxon.317	0.88974	0.20277	-0.10154	0.6763
DNA..Streptococcus.sanguinis	-0.92255	0.88682	-0.45622	0.97057
DNA..Actinomyces.sp..oral.taxon.169	0.66647	0.09657	-0.21957	0.94578
DNA..Actinomyces.oris	0.23332	0.34667	0.01694	0.45151
DNA..Porphyromonas.sp..oral.taxon.279	-1.38458	0.85881	-0.62564	0.99526
DNA..Neisseria.mucosa	-0.32253	0.88342	-0.02673	0.54361
DNA..Selenomonas.noxia	2.2269	0.16594	0.86718	0.24735
DNA..Capnocytophaga.sputigena	1.39822	0.0664	-0.00878	0.51507
DNA..Streptococcus.mitis	-0.79822	0.97446	-0.42378	0.86168
DNA..Actinomyces.gerencseriae	9.93279	0.00901	3.50979	0.03247
DNA..Neisseria.sicca	2.29463	0.03534	0.53497	0.15306
DNA..Veillonella.parvula	0.96942	0.36571	-0.74234	0.7111
DNA..Streptococcus.oralis	0.29732	0.30884	-0.20864	0.6056
DNA..Actinomyces.sp..oral.taxon.414	1.21477	0.13677	-0.23414	0.72721
DNA..Actinomyces.sp..oral.taxon.171	0.22908	0.33809	-0.28312	0.93975
DNA..Capnocytophaga.gingivalis	3.66268	0.05169	-0.03088	0.53521
DNA..Kingella.oralis	4.02773	0.0126	0.08703	0.4007
DNA..Porphyromonas.catoniae	-0.53772	0.73592	-0.21631	0.87225
DNA..Rothia.aeria	-0.47622	0.79875	-0.03243	0.55965
DNA..Capnocytophaga.leadbetteri	-0.07156	0.54311	-0.27074	0.90314
DNA..Actinomyces.sp..oral.taxon.170	-0.21223	0.55766	-0.20183	0.80007
DNA..Actinomyces.sp..oral.taxon.849	1.98462	0.0414	0.123	0.44056
DNA..Porphyromonas.sp..oral.taxon.278	-0.9125	0.96976	-0.39549	0.99783
DNA..Eikenella.corrodens	-0.90623	0.92165	-0.14209	0.72889
DNA..Actinomyces.sp..oral.taxon.877	0.82678	0.2268	0.04674	0.38112
DNA..Abiotrophia.defectiva	0.71371	0.23943	-0.27145	0.94197
DNA..Capnocytophaga.sp..FDAARGOS_737	-0.27496	0.64836	-0.07816	0.64798
DNA..Neisseria.elongata	-0.08552	0.53159	-0.12545	0.86703
DNA..Rothia.dentocariosa	0.86603	0.20144	0.34739	0.18315
DNA..Corynebacterium.durum	-0.26197	0.73513	-0.28624	0.96625
DNA..Aggregatibacter.sp..oral.taxon.458	1.05125	0.11501	0.62341	0.12092
DNA..Campylobacter.showae	0.27192	0.40925	-0.02916	0.5374
DNA..Candidatus.Saccharibacteria.bacterium.oral.taxon.488	1.23468	0.24641	-0.15464	0.73838
DNA..Streptococcus.gordonii	1.18546	0.16463	-0.42051	0.76656
DNA..Haemophilus.parainfluenzae	0.28699	0.35114	-0.09723	0.64537
DNA..Actinomyces.sp..oral.taxon.178	-0.4952	0.83866	-0.0165	0.54933
DNA..Cardiobacterium.valvarum	-0.41806	0.60339	0.29485	0.25524
DNA..Neisseria.macacae	1.88663	0.05523	-0.15851	0.64776
DNA..Selenomonas.artemidis	0.27367	0.36688	-0.29031	0.92226
DNA..Campylobacter.gracilis	-0.16027	0.63669	0.23985	0.21368
DNA..Capnocytophaga.sp..oral.taxon.326	-0.56361	0.66974	-0.27667	0.67492
DNA..Neisseria.subflava	-0.15906	0.61375	0.60783	0.06667
DNA..Streptococcus.cristatus	0.40749	0.41549	-0.05456	0.59153
DNA..Capnocytophaga.sp..oral.taxon.863	-0.87881	0.99416	1.10548	0.01419
DNA..Kingella.denitrificans	-1.44318	0.82272	0.10557	0.27907
DNA..Prevotella.sp..oral.taxon.472	-1.26615	0.96823	-0.26206	0.98891
DNA..Aggregatibacter.segnis	-0.39203	0.61934	0.04033	0.44753
DNA..Campylobacter.concisus	2.19759	0.10215	0.36997	0.18885
DNA..Fusobacterium.nucleatum	3.50303	0.04896	0.13333	0.23015
DNA..Schaalia.odontolytica	2.21039	0.2068	-0.70028	0.78882
DNA..Neisseria.flavescens	0.11158	0.41847	0.52766	0.10441
DNA..Capnocytophaga.sp..oral.taxon.332	2.42079	0.16394	0.89873	0.14747
DNA..Actinomyces.sp..oral.taxon.848	-0.15798	0.5469	-0.40278	0.99481
DNA..Actinomyces.israelii	-1.01529	0.86721	0.44401	0.09137
DNA..Neisseria.sp..oral.taxon.014	13.5882	0.00727	5.18874	0.01219
DNA..Prevotella.loescheii	-1.24164	0.95466	-0.37058	0.9999
DNA..Actinomyces.sp..oral.taxon.897	-2.80654	0.90478	-0.40746	0.86935
DNA..Selenomonas.infelix	0.25368	0.37292	0.50564	0.13546
DNA..Aggregatibacter.aphrophilus	0.84426	0.25227	-0.37371	0.84251
DNA..Lachnoanaerobaculum.saburreum	0.35041	0.37058	0.79251	0.2054
DNA..Prevotella.melaninogenica	-0.92542	0.71664	0.11591	0.3984
DNA..candidate.division.TM7.single.cell.isolate.TM7c	1.15677	0.08167	0.11386	0.20963
DNA..Capnocytophaga.endodontalis	-0.91571	0.87134	-0.36854	0.94507
DNA..Neisseria.meningitidis	-0.22696	0.69171	-0.25989	0.88609
DNA..Schaalia.georgiae	-0.36071	0.75618	0.25656	0.03105
DNA..Prevotella.saccharolytica	-0.81451	0.85378	-0.19293	0.76996
DNA..Capnocytophaga.sp..oral.taxon.902	0.70636	0.21005	-0.1533	0.58413
DNA..Capnocytophaga.sp..oral.taxon.380	-0.17309	0.63174	0.08489	0.4067
DNA..Leptotrichia.wadei	2.38376	0.12108	1.29886	0.25564
DNA..Selenomonas.sp..oral.taxon.920	0.55929	0.33382	0.21918	0.26254
DNA..Actinomyces.sp..oral.taxon.448	0.39728	0.35545	0.41102	0.2983
DNA..Capnocytophaga.sp..oral.taxon.323	-0.07627	0.6061	-0.19487	0.79918
DNA..Leptotrichia.sp..oral.taxon.212	-0.27641	0.74924	-0.32722	0.93108
DNA..Capnocytophaga.sp..oral.taxon.335	0.69362	0.21702	-0.1847	0.81739
DNA..Capnocytophaga.ochracea	6.71322	0.01527	0.9124	0.28394
DNA..Granulicatella.adiacens	-0.1244	0.5263	-0.64396	0.83957
DNA..Capnocytophaga.sp..oral.taxon.878	0.50734	0.20518	-0.07292	0.5684
DNA..Capnocytophaga.sp..oral.taxon.412	0.67433	0.18983	-0.18718	0.59129
DNA..Veillonella.dispar	-0.10091	0.58177	-0.50099	0.87759
DNA..Prevotella.oulorum	-0.18414	0.55666	5.74255	0.00829
DNA..Capnocytophaga.sp..oral.taxon.336	0.36248	0.24129	-0.09368	0.63487
DNA..Actinobaculum.sp..oral.taxon.183	-0.00344	0.50177	-0.19814	0.90072
DNA..Selenomonas.sp..oral.taxon.137	2.19577	0.0867	-0.36564	0.97847
DNA..Capnocytophaga.sp..oral.taxon.903	0.36463	0.26111	0.06249	0.39662
DNA..Capnocytophaga.sp..oral.taxon.864	0.5684	0.22431	0.14268	0.34794
DNA..Capnocytophaga.sp..oral.taxon.324	0.72309	0.13699	-0.16259	0.76282
DNA..Lachnospiraceae.bacterium.oral.taxon.500	-0.22757	0.63479	-0.29711	0.85378
